# Supplementary material for: The backbone of the post-synaptic density originated in a unicellular ancestor of choanoflagellates and metazoans
Source: BMC Evol Biol. 2010 Feb 3;10:34. doi: 10.1186/1471-2148-10-34 (PMC2824662; doi:10.1186/1471-2148-10-34)
Supplement: Additional file 1 — Detailed overview of the results from the phylogenetic analyses. Grey lines: presence or absence of orthologue(s) for each protein group in each species. White lines: number of orthologues (if any) identified for each alignment or alignment partition. [file 1471-2148-10-34-S1.XLS]

## Sheet: Additional file 5
Legend			protein name
			presence of orthologue(s) of the human protein in the predicted transcripts
			orthologue(s) detected in the genomic sequence but not in the predicted transcripts
			name of the corresponding alignment(s)
			protein with several PDZ domains
	Arabi	Oryza	Dicty	Batra	Sacch	Neuro	Ustil	Rhizo	Monos	Triad	Amphi	Nemat	Hydra	Capit	Droso	Homo
Alpha Caténine										+		+		+	+	+
Alpha_Catenin_A										1		1		1	1	3
Alpha_Catenin_B										1		1		1	1	3
Alpha_Catenin_C														1	1	3
Classical Cadherin										+	+	+	+	+	+	+
Cadherin										1	1	1	1	2	3	17
CamKII									+	+	+	+	+	+	+	+
CamkII									1	2	1	2	1	1	1	4
CASK										+		+	+	+	+	+
Camk_												1		1	1	1
pdz_tree										3		4	1	2	1	1
Beta Caténine	+	+		+	+	+	+	+	+	+	+	+	+	+	+	+
Catenins_A											1	1	2	3	1	2
Catenins_B	2	1		1	1	1	1	1		1	1	3	1	10	1	2
Catenins_C	2	1			1				1		1	3	1	6	1	2
Delta Caténines										+	+	+	+	+	+	+
CateninsA										2	1	2		1	1	7
CateninsB										1	1	2	1	1	1	7
CateninsC										3	1	2	1	1	1	7
Citron									+	+	+	+	+	+	+	+
CitronA									1	1	1	1	1	1	1	1
CitronB									1	1	1	1	1	1	1	1
Cortactin									+	+	+	+	+	+	+	+
CortactinA									1	1	1	2	2	1	1	2
CortactinB									2	1	1	1	2	0	1	2
CRIPT	+	+							+	+	+	+	+	+	+	+
CRIPT	2	1							1	1	1	1	1	1	1	1
Ephrin Receptor									+	+	+	+	+	+	+	+
EphrinR									2	1	1	5	1	1	1	13
ErbB Receptor											+				+	+
EphrinR											1				1	4
GKAP										+	+	+	+	+	+	+
GKAP										1	1	1	1	1	1	4
Homer									+	+	+	+	+	+	+	+
Homer									1	1	1	1	1	1	1	3
AMPA														+	+	+
iglurs														4	2	4
NMDA												+	+	+	+	+
iglurs												10	2	3	2	7
IP3R									+	+	+	+	+	+	+	+
IP3R									1	1	1	1	1	1	1	3
mGluR											+	+	+	+	+	+
mglurs											8	6	1	9	2	8
Neuroligin												+		+	+	+
Neuroligin												5		2	3	6
NOS										+	+	+	+	+	+	+
NOSA										3	1	1	1	1	1	3
NOSB										4	1	1	1	1	1	3
DLG									+	+	+	+	+	+	+	+
DLG pdz 1									2	1	0	1	0	1	1	1
DLG pdz 2									2	1	1	1	1	1	1	1
DLG pdz 3									1		1	1	1	1	1	1
pdz_tree
Shank									+		+	+	+	+	+	+
Shank pdz									1		1	1	1	2	1	1
pdz_tree
GRIP											+			+	+	+
GRIP pdz 4											1				1	1
GRIP pdz 5											1				1	1
GRIP pdz 7											1			1	1	1
pdz_tree
MAGI										+	+	+	+	+	+	+
MAGI pdz 2										1	1	1		1	1	1
MAGI pdz 4											1	1	1	1	1	1
MAGI pdz 5											1	1		1	1	1
pdz_tree
LIN-7										+	+	+	+	+	+	+
LIN-7 pdz										2	1	1	1	1	1	1
pdz_tree
Erbin												+	+	+	+	+
Erbin pdz												2	1	1	1	2
pdz_tree
PICK1										+	+	+	+	+	+	+
PICK1 pdz										1	1	1	1	1	1	1
pdz_tree
PKC									+	+	+	+	+	+	+	+
PKC									1	1	1	2	1	1	2	3
PMCA	+	+	+	+	+	+	+	+	+	+	+	+	+	+	+	+
PMCA	1	1	1	1	1	1	1	1	3	1	1	3	1	1	1	4
K+ channel shaker									+	+	+	+	+	+	+	+
shaker									1	3	1	9	3	1	1	7
SPAR										+	+	+	+			+
SPAR										1	1	1	1			3
SynGAP											+	+	+	+	+	+
syngap											1	1	1	1	1	2
