# Supplementary material for: The backbone of the post-synaptic density originated in a unicellular ancestor of choanoflagellates and metazoans
Source: BMC Evol Biol. 2010 Feb 3;10:34. doi: 10.1186/1471-2148-10-34 (PMC2824662; doi:10.1186/1471-2148-10-34)
Supplement: Additional file 2 — Table indicating the threshold E-values used for Blast searches for each family of investigated genes, and the closest paralogue retrieved from the fly genome. [file 1471-2148-10-34-S2.XLS]

## Sheet: Feuil1
		Closest paralogue retrieved from Blast of the fly protein against the fly genome
Protein	Blast E-value	Name	NCBI protein accession number
Alpha Catenin	1e-16	alpha-catenin related	NP_652073
Classical Cadherin	1e-09	dachsous	NP_523446
Camk 2	1e-36	Calcium/calmodulin-dependent protein kinase I	NP_524622
CASK	1e-36	Calcium/calmodulin-dependent protein kinase I	NP_524622
Beta Catenin	0.0001	armadillo	NP_726775
Delta Catenin	0.0001	adherens junction protein p120	NP_1036443
Citron	1e-69	genghis khan	NP_523837
Cortactin	1e-15	dynamin associated protein 160	NP_477322
CRIPT	1e-05	deformed wings	NP_477338
Ephrin Receptor	1e-52	Ror	NP_476962
Erbin Receptor	1e-52	Ror	NP_476962
GKAP	1e-05	mars	NP_610878
Homer	0.001	enabled	NP_1014537
AMPA	1e-29	KaiRIA	NP_651982
NMDA	1e-29	KaiRIA	NP_651982
IP3R	0.1	ryanodine receptor 44F	NP_476991
mGlurs	1e-05	metabotropic GABA-B receptor	NP_732658
Neuroligin	1e-37	acetylcholine esterase	NP_476953
NOS	1e-49	cytochrome P450 reductase	NP_477158
PKC	1e-73	atypical protein kinase C	NP_524892
PMCA	1e-40	plasma membrane calcium ATPase 4 (human)	NP_10013961
K° Channel Shaker	1e-10	shaker cognate w	NP_1137782
SPAR	1e-48	Rapgap1	NP_652556
Syngap	0.01	GTPase-activating protein 1	NP_524014
