# Supplementary material for: The backbone of the post-synaptic density originated in a unicellular ancestor of choanoflagellates and metazoans
Source: BMC Evol Biol. 2010 Feb 3;10:34. doi: 10.1186/1471-2148-10-34 (PMC2824662; doi:10.1186/1471-2148-10-34)
Supplement: Additional file 6 — The C-ter five residues of the PDZ-binding post-synaptic proteins, for metazoan species and Monosiga. [file 1471-2148-10-34-S6.XLS]

## Sheet: Feuil1
	delta catenin	PMCA	CRIPT	mGluR	EphrinR	ErbR	AMPA GluR	NMDA GluR	Neuroligin	GKAP	shaker	NOS	Citron	SynGAP
Human	PDSWV	LETSV	KQTSV	TTSSL	VGIPI	EFIGA	ASDLP	RHRES	STTRV	AQTRL	LLTDV	EVFSS	DQSSV	NTADH
		LETSL		SSSSL	TGIQV	RNTVV	ESVKI	LESEV
		VETSL		SSSTL	RMVPV	LDVPV	GATGL
Fly	VRKQL	TETAV	KQSST	LQTNL	LDTII	TETRV	YQYSM	METVL	QEISV	VSNGS	IETDV	MASQP	TGNSI	TKQPQ
Nematostella	DFHAV	IETAM	RQSSA	ISTYL	GELAI	N/A	N/A	FLGIE	NTETT	EDSVM	AAEAS	RKYVV	FSFKI	TIDHV
Amphimedon	IDSWV	KETEV	VQSTV	NSTKL	SPDFI	ATSIA	N/A	N/A	N/A	?	?	?	?	N/A
Trichoplax	KKAKW	FRCCI	YRQST	N/A	KAIQS	N/A	N/A	N/A	N/A	PSNYK	TGVLI	KAAQR	YIKDL	DLKVR
Monosiga	N/A	APLEK	RKQSS	N/A	TDANA	N/A	N/A	N/A	N/A	N/A	?	N/A	LKEMS	N/A
Hydra	?	SFPRK	?	VYYLS	YALVN	N/A	N/A	?	N/A	GECTS	?	PIIDN	SILLE	EDNES
Capitella	QNQDA	MMTNS	KQSSV	YWSAK	HGFMV	N/A	AVSLV	KETVL	N/A	IFVPQ	IETDV	WKKDG	QMQFS	RSSTC
		? = data unavailable
		N/A = not applicable (gene absent)
